# Supplementary material for: Salivary inflammatory biomarkers are predictive of mild cognitive impairment and Alzheimer’s disease in a feasibility study
Source: Front Aging Neurosci. 2022 Nov 10;14:1019296. doi: 10.3389/fnagi.2022.1019296 (PMC9685799; doi:10.3389/fnagi.2022.1019296)
Supplement: Supplementary file 1 [file Data_Sheet_1.zip]

Archive with 16 entries (16 files):
- Figure1.xlsx
- __MACOSX/._Figure1.xlsx
- Figure2.docx
- __MACOSX/._Figure2.docx
- Figure3.docx
- __MACOSX/._Figure3.docx
- Figure4.docx
- __MACOSX/._Figure4.docx
- Table1.docx
- __MACOSX/._Table1.docx
- Table2.docx
- __MACOSX/._Table2.docx
- Table3.docx
- __MACOSX/._Table3.docx
- Table4.docx
- __MACOSX/._Table4.docx
