# Supplementary material for: Salivary inflammatory biomarkers are predictive of mild cognitive impairment and Alzheimer’s disease in a feasibility study
Source: Front Aging Neurosci. 2022 Nov 10;14:1019296. doi: 10.3389/fnagi.2022.1019296 (PMC9685799; doi:10.3389/fnagi.2022.1019296)
Supplement: Supplementary file 1 [file Data_Sheet_1.zip › Figure1.xlsx]

## Sheet: Proteins
Protein FDR Confidence: Combined	Accession	Description	Sum PEP Score	Coverage [%]	# Peptides	# Unique Peptides	MCI-1	MCI-2	MCI-3	MCI-4	MCI-5	MCI-6	MCI-7	MCI-8	MCI-9	MCI-10	MCI-11	MCI-12	MCI-13	MCI-14	MCI-15	MCI-16	MCI-17	MCI-18	MCI-19	MCI-20	AD-1	AD-2	AD-3	AD-4	AD-5	AD-6	AD-7	AD-8	AD-9	AD-10	AD-11	AD-12	AD-13	AD-14	AD-15	AD-16	AD-17	AD-18	AD-19	AD-20	Control-1	Control-2	Control-3
High	P31947.1	RecName: Full=14-3-3 protein sigma; AltName: Full=Epithelial cell marker protein 1; AltName: Full=Stratifin	98.091	52	11	9	1.10668e+07	2.39528e+07	2.37965e+07	1.7093e+07	2.76236e+07	3.75935e+07	1.41461e+07	5.14525e+07	1.74606e+07	3.66536e+07	1.24705e+07	7.01812e+06	1.44571e+07	2.9497e+07	1.96956e+07	2.54229e+07	2.39875e+07	2.31509e+07	4.67364e+06	1.71058e+07	1.4566e+07	1.54281e+07	3.08858e+07	1.74105e+07	1.38072e+07	1.01875e+07	1.60999e+07	4.90857e+06	2.62485e+07	2.7928e+07	6.10882e+06	2.0055e+07	3.49759e+06	976883	9.58254e+06	2.92093e+06	1.6074e+07	1.41293e+07	11787058	2.46806e+07	7.42694e+07	2.12703e+07	5.07529e+07
High	P18510.1	RecName: Full=Interleukin-1 receptor antagonist protein; Short=IL-1RN; Short=IL-1ra; Short=IRAP; AltName: Full=ICIL-1RA; AltName: Full=IL1 inhibitor; AltName: INN=Anakinra; Flags: Precursor	102.236	31	5	5	5.34795e+06	1.46109e+07	2.37863e+07	5.76236e+06	1.13739e+07	1.90444e+07	5.52013e+06	3.8313e+07	7.81084e+06	2.15588e+07	2.15534e+06	7.17287e+06	3.04713e+06	1.07172e+07	3.23179e+06	1.04325e+07	1.02557e+07	7.80502e+06	6.35746e+06	1.98947e+07	3.01476e+06	5.0813e+06	6.66749e+06	8.17264e+06	5.85462e+06	1.9892e+06	3.81852e+06	4.13702e+06	6.88173e+06	7.22481e+06	1.51192e+06	2.06353e+07	4.48918e+06	5.44102e+06	1.45225e+06	1.22705e+06	1.30738e+06	3.314e+06	1.05865e+07	3.10601e+06	1.39566e+07	1.45649e+07	2.30654e+07
High	P01034.1	RecName: Full=Cystatin-C; AltName: Full=Cystatin-3; AltName: Full=Gamma-trace; AltName: Full=Neuroendocrine basic polypeptide; AltName: Full=Post-gamma-globulin; Flags: Precursor	90.081	64	8	8	2.53243e+07	2.57857e+07	2.1727e+07	3.54175e+07	4.96093e+06	4.60566e+07	2.37891e+07	6.77497e+07	2.8651e+07	8.62293e+07	9.59006e+06	1.29195e+07	1.53242e+07	1.92169e+07	3.08804e+07	3.71779e+07	2.14464e+07	2.9264e+07	2.21268e+07	1.63529e+07	2.26802e+07	5.77517e+06	2.21214e+07	1.80376e+07	1.58238e+07	1.02088e+07	1.9701e+07	2.39988e+07	1.83211e+07	4.90659e+07	1.46711e+07	1.12229e+07	5.11889e+06	8.64929e+06	1.57083e+07	1.13846e+07	8.68159e+06	1.8224e+07	2.37117e+07	2.85386e+07	2.49805e+07	3.02544e+07	4.50894e+07
High	P00738.1	RecName: Full=Haptoglobin; AltName: Full=Zonulin; Contains: RecName: Full=Haptoglobin alpha chain; Contains: RecName: Full=Haptoglobin beta chain; Flags: Precursor	174.949	51	19	19	3.16961e+07	5.19829e+06	7.49325e+06	9.60015e+06	1.6672e+07	1.19656e+08	8.60177e+06	2.12823e+07	1.30115e+07	8.46528e+06	1.15706e+07	1.89874e+07	9.48496e+06	2.46974e+06	5.75259e+06	4.15777e+06	1.86418e+07	1.01023e+07	2.16272e+07	7.41679e+07	1.2058e+08	1.36899e+07	6.63892e+06	4.04853e+07	2.57362e+07	9.07236e+06	1.60213e+06	3.65887e+07	3.04162e+07	3.73269e+07	2.3966e+06	3.97908e+06	3.25098e+06	1.73833e+07	5.11552e+07	1.39405e+07	4.05858e+07	3.06953e+07	5.13192e+07	6.96707e+06	6.68728e+06	1.1505e+07	1.39264e+07
High	P14780.3	RecName: Full=Matrix metalloproteinase-9; Short=MMP-9; AltName: Full=92 kDa gelatinase; AltName: Full=92 kDa type IV collagenase; AltName: Full=Gelatinase B; Short=GELB; Contains: RecName: Full=67 kDa matrix metalloproteinase-9; Contains: RecName: Full=82 kDa matrix metalloproteinase-9; Flags: Precursor	144.881	37	20	20	1.20485e+07	176954	2.00043e+06	9.33273e+06	5.25023e+06	7.39834e+07	8.52457e+06	3.19868e+07	1.9855e+07	4.42894e+06	7.92381e+06	2.08333e+07	3.25027e+06	38527.5	3.40767e+06	6.65184e+06	1.07268e+07	697084	862112	3.1829e+06	3.7596e+07	8.15196e+06	2.43417e+06	2.23172e+07	1.45235e+07	1.41641e+07	1.60998e+06	2.2714e+07	3.67055e+07	1.4204e+07	2.64066e+06	1.26294e+07	1.03665e+07	3.3836e+07	2.64137e+07	2.4939e+07	5.30956e+07	2.14027e+07	4.00035e+06	3.61988e+06	2.31902e+06	6.75026e+06	6.45997e+06
[truncated: 37 more columns]
